# Supplementary material for: Role of Piezo1 in Terminal Density Reversal of Red Blood Cells
Source: Cells. 2024 Aug 16;13(16):1363. doi: 10.3390/cells13161363 (PMC11352946; doi:10.3390/cells13161363)
Supplement: Supplementary file 1 [file cells-13-01363-s001.zip]

Archive with 1 entries (1 files):
- cells-3140083-supplementary.pdf
